# Supplementary material for: A new species of Viola (Violaceae) from Guangdong Province, China
Source: PhytoKeys. 2021 Apr 16;176:67–76. doi: 10.3897/phytokeys.176.65443 (PMC8065024; doi:10.3897/phytokeys.176.65443)
Supplement: XML Treatment for Viola huizhouensis [file phytokeys.176.65443-treatment1.xml]

<!DOCTYPE tp:taxon-treatment
  PUBLIC "-//TaxonX//DTD Taxonomic Treatment Publishing DTD v0 20100105//EN" "tax-treatment-NSO.dtd">
<tp:taxon-treatment xmlns:tp="http://www.plazi.org/taxpub"><tp:treatment-meta><kwd-group><label>Taxon classification</label><kwd><named-content xmlns:xlink="http://www.w3.org/1999/xlink" content-type="kingdom">Plantae</named-content></kwd><kwd><named-content xmlns:xlink="http://www.w3.org/1999/xlink" content-type="order">Malpighiales</named-content></kwd><kwd><named-content xmlns:xlink="http://www.w3.org/1999/xlink" content-type="family">Violaceae</named-content></kwd></kwd-group><mixed-citation publication-type="journal"><person-group><name><surname>Huang</surname><given-names>Yan-Shuang</given-names></name><name><surname>Kang</surname><given-names>Ning</given-names></name><name><surname>Zhong</surname><given-names>Xiang-Jing</given-names></name><name><surname>Liao</surname><given-names>Wen-Bo</given-names></name><name><surname>Fan</surname><given-names>Qiang</given-names></name></person-group><article-title>A new species of <italic><tp:taxon-name><tp:taxon-name-part taxon-name-part-type="genus" reg="Viola">Viola</tp:taxon-name-part></tp:taxon-name></italic> (<tp:taxon-name><tp:taxon-name-part taxon-name-part-type="family">Violaceae</tp:taxon-name-part></tp:taxon-name>) from Guangdong Province, China</article-title><source>PhytoKeys</source><day>16</day><month>4</month><year>2021</year><volume>176</volume><fpage>67</fpage><lpage>76</lpage><pub-id pub-id-type="doi">10.3897/phytokeys.176.65443</pub-id></mixed-citation></tp:treatment-meta><tp:nomenclature><tp:taxon-name><object-id xmlns:xlink="http://www.w3.org/1999/xlink" content-type="arpha" xlink:type="simple">B4804353-9396-5B68-A508-D8A416C37BE6</object-id>
            <tp:taxon-name-part taxon-name-part-type="genus" reg="Viola">Viola</tp:taxon-name-part>
            <tp:taxon-name-part taxon-name-part-type="species" reg="huizhouensis">huizhouensis</tp:taxon-name-part>
            <object-id xmlns:xlink="http://www.w3.org/1999/xlink" content-type="ipni" xlink:type="simple">urn:lsid:ipni.org:names:77216568-1</object-id>
          </tp:taxon-name><tp:taxon-authority>Y. S. Huang &amp; Q. Fan</tp:taxon-authority><tp:taxon-status xmlns:xlink="http://www.w3.org/1999/xlink" xlink:type="simple">sp. nov.</tp:taxon-status></tp:nomenclature><tp:treatment-sec sec-type="material" id="SECID0E3MAC"><title>Type.</title><p>China. Guangdong: Huizhou City, Xiangtoushan National Nature Reserve, Darenyan, <named-content xmlns:xlink="http://www.w3.org/1999/xlink" content-type="dwc:verbatimCoordinates" xlink:type="simple"><named-content content-type="geo-json" specific-use="{&#34;type&#34;:&#34;Point&#34;,&#34;coordinates&#34;:[114.371167,23.266500]}" id="NCID0EFNAC" xlink:type="simple">23°15.99'N, 114°22.27'E</named-content></named-content>, 535 m a.s.l., 29 March 2018, <italic>Y. S. Huang</italic> and <italic>Q. Fan 1803</italic> (holotype: <named-content xmlns:xlink="http://www.w3.org/1999/xlink" content-type="dwc:institutional_code" xlink:type="simple">SYS</named-content>; isotypes: IBSC, <named-content xmlns:xlink="http://www.w3.org/1999/xlink" content-type="dwc:institutional_code" xlink:type="simple">SYS</named-content>). (Figs <xref ref-type="fig" rid="F2">2</xref>, <xref ref-type="fig" rid="F3">3</xref>)</p></tp:treatment-sec><tp:treatment-sec sec-type="diagnosis" id="SECID0EAOAC"><title>Diagnosis.</title><p><italic><tp:taxon-name><tp:taxon-name-part taxon-name-part-type="genus" reg="Viola">Viola</tp:taxon-name-part> <tp:taxon-name-part taxon-name-part-type="species" reg="huizhouensis">huizhouensis</tp:taxon-name-part></tp:taxon-name></italic> is most similar to <italic><tp:taxon-name><tp:taxon-name-part taxon-name-part-type="genus" reg="Viola">V.</tp:taxon-name-part> <tp:taxon-name-part taxon-name-part-type="species" reg="guangzhouensis">guangzhouensis</tp:taxon-name-part></tp:taxon-name></italic>, but differs by its much stouter rhizome, lack of aerial stem, different leaf shape and dense pubescence of the basal pedicel and the whole plant.</p></tp:treatment-sec><tp:treatment-sec sec-type="description" id="SECID0E3OAC"><title>Description.</title><p>Herbs, perennial, basal leaves rosulate, 10–15 cm tall. Rhizome erect or obliquely erect, rather stout, 4–7 mm diam.; stolons with an apical rosette of leaves, usually producing adventitious roots. Leaves alternate; stipules leaf-like, base adnate to the petiole, densely pubescent, lanceolate, 6–8 × 1–1.5 mm, apex acuminate, margins sparsely fimbriate or fimbriate-laciniate; petioles densely pubescent, 3–5 cm long, narrowly decurrent-alate; blades narrowly ovate to ovate, apex obtuse, 1.5–3 × 1–2 cm, thinly leathery or chartaceous, densely pubescent, abaxially dark purple, 5 to 7 veins on each side of mid-rib, margin coarsely serrate, base cuneate. Flowers 15–18 mm diam.; pedicels slender, 6–10 cm long, pubescent, usually exceeding leaves, with two opposite bracteoles above middle; bracteoles lanceolate, pubescent, 4–8 mm long, margin entire, apex obtuse. Sepals green, pubescent, linear-lanceolate, 2.7–3.7 × 0.5–1 mm, margin entire, apex obtuse, base truncate or rounded. Petals whitish to light purple, with apparent violet lines, anterior one with a yellow to green patch at base; upper petals, oblong to linear-lanceolate, 2.5–3 × 0.5–0.8 mm, glabrous, margin entire, apex obtuse or erose; lateral petals with glandular hairs at the base adaxially, oblong, 4.5–5 × ca. 1.5 mm, margin entire, apex obtuse or erose; anterior petal with a short saccate spur at base, broadly spathulate or flabellate, margin entire to slightly undulate, apex obtuse. Stamens 5, unequal, puberulent, the anther thecae ca. 1 mm long, terminal appendages ca. 0.7 mm long, the posterior appendages (nectar spurs) of two anterior stamens 0.7–1 mm long. Ovary ovoid to ellipsoid, ca. 0.7 mm diam., puberulent; style ca. 1.0 mm long, conspicuous geniculate at base; stigma thickly margined on lateral sides, slightly raised at central part, shortly beaked at the apex. Capsule with brownish lines at maturity, ovoid, 6–8 mm long. Seeds brown, ovoid, 1–1.5 mm long.</p></tp:treatment-sec><tp:treatment-sec sec-type="phenology" id="SECID0ELPAC"><title>Phenology.</title><p>Flowering from March to June, fruiting from April to July.</p></tp:treatment-sec><tp:treatment-sec sec-type="distribution" id="SECID0EQPAC"><title>Distribution, ecology and conservation status.</title><p>Populations of <italic><tp:taxon-name><tp:taxon-name-part taxon-name-part-type="genus" reg="Viola">Viola</tp:taxon-name-part> <tp:taxon-name-part taxon-name-part-type="species" reg="huizhouensis">huizhouensis</tp:taxon-name-part></tp:taxon-name></italic> were only discovered in Darenyan, Xiangtoushan National Nature Reserve, Guangdong Province. The species was observed to grow on damp cliffs and rocks in broad-leaved forests at altitudes between 400 and 800 m. Its known localities are well protected and more field investigations are needed to determine its distribution.</p></tp:treatment-sec><tp:treatment-sec sec-type="notes" id="SECID0ECAAE"><title>Note.</title><p>Based on its slightly 2-lobed stigma and stolons topped by rosettes of leaves, <italic><tp:taxon-name><tp:taxon-name-part taxon-name-part-type="genus" reg="Viola">Viola</tp:taxon-name-part> <tp:taxon-name-part taxon-name-part-type="species" reg="huizhouensis">huizhouensis</tp:taxon-name-part></tp:taxon-name></italic> should be a member of section <tp:taxon-name><tp:taxon-name-part taxon-name-part-type="genus" reg="Viola"/><tp:taxon-name-part taxon-name-part-type="section" reg="Diffusae">Diffusae</tp:taxon-name-part></tp:taxon-name> (W. Beck.) C.J. Wang, which was formerly treated as subsection <tp:taxon-name><tp:taxon-name-part taxon-name-part-type="genus" reg="Viola"/><tp:taxon-name-part taxon-name-part-type="subsection" reg="Diffusae">Diffusae</tp:taxon-name-part></tp:taxon-name> under section <tp:taxon-name><tp:taxon-name-part taxon-name-part-type="genus" reg="Viola"/><tp:taxon-name-part taxon-name-part-type="section" reg="Viola">Viola</tp:taxon-name-part></tp:taxon-name> by <xref ref-type="bibr" rid="B2">Becker (1925)</xref>. The closest relative of <italic><tp:taxon-name><tp:taxon-name-part taxon-name-part-type="genus" reg="Viola">V.</tp:taxon-name-part> <tp:taxon-name-part taxon-name-part-type="species" reg="huizhouensis">huizhouensis</tp:taxon-name-part></tp:taxon-name></italic> on morphological grounds could be <italic><tp:taxon-name><tp:taxon-name-part taxon-name-part-type="genus" reg="Viola">V.</tp:taxon-name-part> <tp:taxon-name-part taxon-name-part-type="species" reg="guangzhouensis">guangzhouensis</tp:taxon-name-part></tp:taxon-name></italic>. They shared several characteristics, for example, the well-developed rhizome and the bearded lateral petals. The new species can be distinguished from <italic><tp:taxon-name><tp:taxon-name-part taxon-name-part-type="genus" reg="Viola">V.</tp:taxon-name-part> <tp:taxon-name-part taxon-name-part-type="species" reg="guangzhouensis">guangzhouensis</tp:taxon-name-part></tp:taxon-name></italic>, however, by its much stouter rhizome; lack of aerial stem; different leaf shape (apex obtuse, never acute vs. apex acute); and dense pubescence of the basal pedicel and the whole plant (vs. the basal pedicel sparsely puberulous or subglabrous and the stem glabrous) (Tables <xref ref-type="table" rid="T1">1</xref>, <xref ref-type="table" rid="T2">2</xref>; Fig. <xref ref-type="fig" rid="F2">2</xref>).</p><fig id="F2" position="float" orientation="portrait"><object-id xmlns:xlink="http://www.w3.org/1999/xlink" content-type="doi" xlink:type="simple">10.3897/phytokeys.176.65443.figure2</object-id><object-id xmlns:xlink="http://www.w3.org/1999/xlink" content-type="arpha" xlink:type="simple">7516657C-CDF7-5BF9-89E0-45678FC64F4B</object-id><label>Figure 2.</label><caption><p><italic><tp:taxon-name><tp:taxon-name-part taxon-name-part-type="genus" reg="Viola">Viola</tp:taxon-name-part> <tp:taxon-name-part taxon-name-part-type="species" reg="huizhouensis">huizhouensis</tp:taxon-name-part></tp:taxon-name></italic><bold>A</bold> habitat <bold>B</bold> habit <bold>C</bold> young capsule with sepals and bracteoles <bold>D</bold> stem with stipules <bold>E</bold> abaxial surface of leaf blade <bold>F</bold> bracteoles <bold>G</bold> flowers <bold>H</bold> petals <bold>I</bold> longitudinal section of stigma and ovary <bold>J</bold> comparison of leaf blades. Left, <italic><tp:taxon-name><tp:taxon-name-part taxon-name-part-type="genus" reg="Viola">V.</tp:taxon-name-part> <tp:taxon-name-part taxon-name-part-type="species" reg="guangzhouensis">guangzhouensis</tp:taxon-name-part></tp:taxon-name></italic>. Right, <italic><tp:taxon-name><tp:taxon-name-part taxon-name-part-type="genus" reg="Viola">V.</tp:taxon-name-part> <tp:taxon-name-part taxon-name-part-type="species" reg="huizhouensis">huizhouensis</tp:taxon-name-part></tp:taxon-name></italic>. K. Specimen of <italic><tp:taxon-name><tp:taxon-name-part taxon-name-part-type="genus" reg="Viola">V.</tp:taxon-name-part> <tp:taxon-name-part taxon-name-part-type="species" reg="huizhouensis">huizhouensis</tp:taxon-name-part></tp:taxon-name></italic> (<italic>Y.S. Huang and Q. Fan 1803</italic>). L. Specimen of <italic><tp:taxon-name><tp:taxon-name-part taxon-name-part-type="genus" reg="Viola">V.</tp:taxon-name-part> <tp:taxon-name-part taxon-name-part-type="species" reg="guangzhouensis">guangzhouensis</tp:taxon-name-part></tp:taxon-name></italic> (<italic>Y.S. Huang 1804</italic>).</p></caption><graphic xmlns:xlink="http://www.w3.org/1999/xlink" xlink:href="phytokeys-176-067-g002.jpg" position="float" orientation="portrait" xlink:type="simple" id="oo_531566.jpg"><uri content-type="original_file" xlink:type="simple">https://binary.pensoft.net/fig/531566</uri></graphic></fig><p>The ITS tree shows that <italic><tp:taxon-name><tp:taxon-name-part taxon-name-part-type="genus" reg="Viola">V.</tp:taxon-name-part> <tp:taxon-name-part taxon-name-part-type="species" reg="huizhouensis">huizhouensis</tp:taxon-name-part></tp:taxon-name></italic> is sister to <italic><tp:taxon-name><tp:taxon-name-part taxon-name-part-type="genus" reg="Viola">V.</tp:taxon-name-part> <tp:taxon-name-part taxon-name-part-type="species" reg="guangzhouensis">guangzhouensis</tp:taxon-name-part></tp:taxon-name></italic> (BS = 100%), then they form a well-supported clade with <italic><tp:taxon-name><tp:taxon-name-part taxon-name-part-type="genus" reg="Viola">V.</tp:taxon-name-part> <tp:taxon-name-part taxon-name-part-type="species" reg="yunnanensis">yunnanensis</tp:taxon-name-part></tp:taxon-name></italic>, <italic><tp:taxon-name><tp:taxon-name-part taxon-name-part-type="genus" reg="Viola">V.</tp:taxon-name-part> <tp:taxon-name-part taxon-name-part-type="species" reg="diffusa">diffusa</tp:taxon-name-part></tp:taxon-name></italic>, <italic><tp:taxon-name><tp:taxon-name-part taxon-name-part-type="genus" reg="Viola">V.</tp:taxon-name-part> <tp:taxon-name-part taxon-name-part-type="species" reg="nanlingensis">nanlingensis</tp:taxon-name-part></tp:taxon-name></italic> and <italic><tp:taxon-name><tp:taxon-name-part taxon-name-part-type="genus" reg="Viola">V.</tp:taxon-name-part> <tp:taxon-name-part taxon-name-part-type="species" reg="lucens">lucens</tp:taxon-name-part></tp:taxon-name></italic> (BS = 99%) (Fig. <xref ref-type="fig" rid="F1">1</xref>). <italic><tp:taxon-name><tp:taxon-name-part taxon-name-part-type="genus" reg="Viola">Viola</tp:taxon-name-part> <tp:taxon-name-part taxon-name-part-type="species" reg="guangzhouensis">guangzhouensis</tp:taxon-name-part></tp:taxon-name></italic> and the other four species in this clade all belong to section <tp:taxon-name><tp:taxon-name-part taxon-name-part-type="genus" reg="Viola"/><tp:taxon-name-part taxon-name-part-type="section" reg="Diffusae">Diffusae</tp:taxon-name-part></tp:taxon-name> (<xref ref-type="bibr" rid="B5">Dong et al. 2009</xref>). Thus, the phylogenetic analysis supports <italic><tp:taxon-name><tp:taxon-name-part taxon-name-part-type="genus" reg="Viola">V.</tp:taxon-name-part> <tp:taxon-name-part taxon-name-part-type="species" reg="huizhouensis">huizhouensis</tp:taxon-name-part></tp:taxon-name></italic> as being close to <italic><tp:taxon-name><tp:taxon-name-part taxon-name-part-type="genus" reg="Viola">V.</tp:taxon-name-part> <tp:taxon-name-part taxon-name-part-type="species" reg="guangzhouensis">guangzhouensis</tp:taxon-name-part></tp:taxon-name></italic> and belongs to section <tp:taxon-name><tp:taxon-name-part taxon-name-part-type="genus" reg="Viola"/><tp:taxon-name-part taxon-name-part-type="section" reg="Diffusae">Diffusae</tp:taxon-name-part></tp:taxon-name>.</p><p>In conclusion, the morphological differences and the molecular phylogenetic results provide sufficient evidence for treating <italic><tp:taxon-name><tp:taxon-name-part taxon-name-part-type="genus" reg="Viola">V.</tp:taxon-name-part> <tp:taxon-name-part taxon-name-part-type="species" reg="huizhouensis">huizhouensis</tp:taxon-name-part></tp:taxon-name></italic> as a distinct new species and it is a member of section <tp:taxon-name><tp:taxon-name-part taxon-name-part-type="genus" reg="Viola"/><tp:taxon-name-part taxon-name-part-type="section" reg="Diffusae">Diffusae</tp:taxon-name-part></tp:taxon-name> (W. Beck.) C.J. Wang (<xref ref-type="bibr" rid="B11">Wang 1991</xref>).</p><fig id="F3" position="float" orientation="portrait"><object-id xmlns:xlink="http://www.w3.org/1999/xlink" content-type="doi" xlink:type="simple">10.3897/phytokeys.176.65443.figure3</object-id><object-id xmlns:xlink="http://www.w3.org/1999/xlink" content-type="arpha" xlink:type="simple">DD0322DA-9D4E-5594-B390-8A0E60286ACF</object-id><label>Figure 3.</label><caption><p><italic><tp:taxon-name><tp:taxon-name-part taxon-name-part-type="genus" reg="Viola">Viola</tp:taxon-name-part> <tp:taxon-name-part taxon-name-part-type="species" reg="huizhouensis">huizhouensis</tp:taxon-name-part></tp:taxon-name></italic><bold>A</bold> habit and flowering branch <bold>B</bold> leaf and stipules <bold>C</bold> flower, front view and lateral view <bold>D</bold> young capsule with sepals and bracteoles and dehiscent capsule with seeds <bold>E</bold> stamens in adaxial view (below) and abaxial view (above) <bold>F</bold> stigma and pistil <bold>G</bold> bracteoles <bold>H</bold> petals.</p></caption><graphic xmlns:xlink="http://www.w3.org/1999/xlink" xlink:href="phytokeys-176-067-g003.jpg" position="float" orientation="portrait" xlink:type="simple" id="oo_531567.jpg"><uri content-type="original_file" xlink:type="simple">https://binary.pensoft.net/fig/531567</uri></graphic></fig><table-wrap id="T1" position="float" orientation="portrait"><label>Table 1.</label><caption><p>Morphological differences between the species <italic><tp:taxon-name><tp:taxon-name-part taxon-name-part-type="genus" reg="Viola">V.</tp:taxon-name-part> <tp:taxon-name-part taxon-name-part-type="species" reg="huizhouensis">huizhouensis</tp:taxon-name-part></tp:taxon-name></italic> and <italic><tp:taxon-name><tp:taxon-name-part taxon-name-part-type="genus" reg="Viola">V.</tp:taxon-name-part> <tp:taxon-name-part taxon-name-part-type="species" reg="guangzhouensis">guangzhouensis</tp:taxon-name-part></tp:taxon-name></italic>.</p></caption><table id="TID0EFOAE" rules="all"><tbody><tr><th rowspan="1" colspan="1">Characters</th><th rowspan="1" colspan="1">
                    <italic><tp:taxon-name><tp:taxon-name-part taxon-name-part-type="genus" reg="Viola">V.</tp:taxon-name-part> <tp:taxon-name-part taxon-name-part-type="species" reg="huizhouensis">huizhouensis</tp:taxon-name-part></tp:taxon-name></italic>
                  </th><th rowspan="1" colspan="1">
                    <italic><tp:taxon-name><tp:taxon-name-part taxon-name-part-type="genus" reg="Viola">V.</tp:taxon-name-part> <tp:taxon-name-part taxon-name-part-type="species" reg="guangzhouensis">guangzhouensis</tp:taxon-name-part></tp:taxon-name></italic>
                  </th></tr><tr><td rowspan="1" colspan="1">Leaf shape</td><td rowspan="1" colspan="1">narrowly ovate to ovate, apex obtuse, never acute</td><td rowspan="1" colspan="1">ovate-triangular to narrowly triangular, apex acute</td></tr><tr><td rowspan="1" colspan="1">Leaf margin</td><td rowspan="1" colspan="1">coarsely serrate</td><td rowspan="1" colspan="1">obtusely dentate</td></tr><tr><td rowspan="1" colspan="1">Rhizome</td><td rowspan="1" colspan="1">rhizome erect or obliquely erect, rather stout, 4–7 mm diam.</td><td rowspan="1" colspan="1">rhizome obliquely ascending, slender, 1–2 mm diam.</td></tr><tr><td rowspan="1" colspan="1">Aerial stem</td><td rowspan="1" colspan="1">lack of aerial stem</td><td rowspan="1" colspan="1">slender, 1–1.5 mm diam., 10–25 cm tall</td></tr><tr><td rowspan="1" colspan="1">Pedicel</td><td rowspan="1" colspan="1">pedicel basal, 6–10 cm long, densely pubescent</td><td rowspan="1" colspan="1">pedicel basal or axillary, 5–8 cm long, sparsely puberulous or subglabrous</td></tr></tbody></table></table-wrap><table-wrap id="T2" position="float" orientation="portrait"><label>Table 2.</label><caption><p>Quantitative characteristics and significant difference analysis of the species <italic><tp:taxon-name><tp:taxon-name-part taxon-name-part-type="genus" reg="Viola">V.</tp:taxon-name-part> <tp:taxon-name-part taxon-name-part-type="species" reg="huizhouensis">huizhouensis</tp:taxon-name-part></tp:taxon-name></italic> and <italic><tp:taxon-name><tp:taxon-name-part taxon-name-part-type="genus" reg="Viola">V.</tp:taxon-name-part> <tp:taxon-name-part taxon-name-part-type="species" reg="guangzhouensis">guangzhouensis</tp:taxon-name-part></tp:taxon-name></italic>.</p></caption><table id="TID0EESAE" rules="all"><tbody><tr><th rowspan="1" colspan="1">Quantitative characteristics</th><th rowspan="1" colspan="1">
                    <italic><tp:taxon-name><tp:taxon-name-part taxon-name-part-type="genus" reg="Viola">V.</tp:taxon-name-part> <tp:taxon-name-part taxon-name-part-type="species" reg="huizhouensis">huizhouensis</tp:taxon-name-part></tp:taxon-name></italic>
                  </th><th rowspan="1" colspan="1">
                    <italic><tp:taxon-name><tp:taxon-name-part taxon-name-part-type="genus" reg="Viola">V.</tp:taxon-name-part> <tp:taxon-name-part taxon-name-part-type="species" reg="guangzhouensis">guangzhouensis</tp:taxon-name-part></tp:taxon-name></italic>
                  </th></tr><tr><td rowspan="1" colspan="1">l<sub>p</sub> (mm)</td><td rowspan="1" colspan="1">24.4 ± 9.9</td><td rowspan="1" colspan="1">53.4 ± 14.9</td></tr><tr><td rowspan="1" colspan="1"><italic>l</italic><sub>m</sub> (mm)</td><td rowspan="1" colspan="1">22.2 ± 5.0</td><td rowspan="1" colspan="1">31.4 ± 7.1</td></tr><tr><td rowspan="1" colspan="1"><italic>L</italic> (mm)</td><td rowspan="1" colspan="1">22.5 ± 5.2</td><td rowspan="1" colspan="1">34.8 ± 7.5</td></tr><tr><td rowspan="1" colspan="1">
                    <italic>L/ l<sub>m</sub></italic>
                  </td><td rowspan="1" colspan="1">1.01 ± 0.02</td><td rowspan="1" colspan="1">1.11 ± 0.04</td></tr><tr><td rowspan="1" colspan="1">
                    <italic>N</italic>
                  </td><td rowspan="1" colspan="1">304.1 ± 73.9</td><td rowspan="1" colspan="1">92.3 ± 16.5</td></tr><tr><td rowspan="1" colspan="1"><italic>D</italic> (mm)</td><td rowspan="1" colspan="1">4.53 ± 1.47</td><td rowspan="1" colspan="1">1.61 ± 0.34</td></tr></tbody></table><table-wrap-foot><fn><p>Note: <italic>l<sub>p</sub></italic> = length of petiole; <italic>l<sub>m</sub></italic> = distance from the proximal end of the mid-vein to the distal end; <italic>L</italic> = lamina length; <italic>N</italic> = number of the pubescence per 25 mm<sup>2</sup>; <italic>D</italic> = rhizome diameter. Independent-Sample Mann-Whitney Test was used and seven rhizomes and 30 basal leaves were measured for each species, all quantitative characteristics representing significant difference at the 0.5% nominal level.</p></fn></table-wrap-foot></table-wrap></tp:treatment-sec><tp:treatment-sec><!--Section generated to contain objects referenced in tp:taxon-treatment.--><fig id="F1" position="float" orientation="portrait"><object-id xmlns:xlink="http://www.w3.org/1999/xlink" content-type="doi" xlink:type="simple">10.3897/phytokeys.176.65443.figure1</object-id><object-id xmlns:xlink="http://www.w3.org/1999/xlink" content-type="arpha" xlink:type="simple">41933233-17B4-53E3-B3AE-ECF7D9DE55BE</object-id><label>Figure 1.</label><caption><p>Maximum Likelihood tree of the new species and related species, Numbers beside branch nodes are bootstraps. Outgroups: <italic><tp:taxon-name><tp:taxon-name-part taxon-name-part-type="genus" reg="Rinorea">Rinorea</tp:taxon-name-part> <tp:taxon-name-part taxon-name-part-type="species" reg="bengalensis">bengalensis</tp:taxon-name-part></tp:taxon-name></italic>. <italic><tp:taxon-name><tp:taxon-name-part taxon-name-part-type="genus" reg="Viola">Viola</tp:taxon-name-part> <tp:taxon-name-part taxon-name-part-type="species" reg="huizhouensis">huizhouensis</tp:taxon-name-part></tp:taxon-name></italic> clade is marked in green and <italic><tp:taxon-name><tp:taxon-name-part taxon-name-part-type="genus" reg="Viola">V.</tp:taxon-name-part> <tp:taxon-name-part taxon-name-part-type="species" reg="guangzhouensis">guangzhouensis</tp:taxon-name-part></tp:taxon-name></italic> clade is marked in red.</p></caption><graphic xmlns:xlink="http://www.w3.org/1999/xlink" xlink:href="phytokeys-176-067-g001.jpg" position="float" orientation="portrait" xlink:type="simple" id="oo_531565.jpg"><uri content-type="original_file" xlink:type="simple">https://binary.pensoft.net/fig/531565</uri></graphic></fig></tp:treatment-sec><ref-list><ref id="B2"><mixed-citation xmlns:xlink="http://www.w3.org/1999/xlink" xlink:type="simple"><person-group><name name-style="western"><surname>Becker</surname><given-names>W</given-names></name></person-group> (<year>1925</year>) <article-title><italic><tp:taxon-name><tp:taxon-name-part taxon-name-part-type="genus">Viola</tp:taxon-name-part></tp:taxon-name></italic>.</article-title> In: <person-group><name name-style="western"><surname>Engler</surname><given-names>A</given-names></name><name name-style="western"><surname>Prantl</surname><given-names>K</given-names></name></person-group> (<role>Eds</role>) <issue-title>Die Natürlichen Pflanzenfamilien 21.</issue-title><source>Verlag von Wilhelm Engelmann, Leipzig</source>, <fpage>363</fpage>–<lpage>376</lpage>.</mixed-citation></ref><ref id="B5"><mixed-citation xmlns:xlink="http://www.w3.org/1999/xlink" xlink:type="simple"><person-group><name name-style="western"><surname>Dong</surname><given-names>A</given-names></name><name name-style="western"><surname>Zhou</surname><given-names>J</given-names></name><name name-style="western"><surname>Gong</surname><given-names>Q</given-names></name><name name-style="western"><surname>Xing</surname><given-names>F</given-names></name></person-group> (<year>2009</year>) <article-title>A new species of <italic><tp:taxon-name><tp:taxon-name-part taxon-name-part-type="genus">Viola</tp:taxon-name-part></tp:taxon-name></italic> (<tp:taxon-name><tp:taxon-name-part taxon-name-part-type="family">Violaceae</tp:taxon-name-part></tp:taxon-name>) from Guangdong, China.</article-title><source>Novon</source><volume>19</volume>(<issue>4</issue>): <fpage>457</fpage>–<lpage>460</lpage>. <ext-link xlink:type="simple" ext-link-type="doi" xlink:href="10.3417/2007157">https://doi.org/10.3417/2007157</ext-link></mixed-citation></ref><ref id="B11"><mixed-citation xmlns:xlink="http://www.w3.org/1999/xlink" xlink:type="simple"><person-group><name name-style="western"><surname>Wang</surname><given-names>C</given-names></name></person-group> (<year>1991</year>) <source><tp:taxon-name><tp:taxon-name-part taxon-name-part-type="family">Violaceae</tp:taxon-name-part></tp:taxon-name>. In: Wang C (Ed.) Flora Reipublicae Popularis Sinicae 51.</source><publisher-name>Science Press</publisher-name>, <publisher-loc>Beijing</publisher-loc>, <size units="page">148 pp</size>.</mixed-citation></ref></ref-list></tp:taxon-treatment>
